# Supplementary material for: Toxicological Effects of the Different Substances in Tobacco Smoke on Human Embryonic Development by a Systems Chemo-Biology Approach
Source: PLoS One. 2013 Apr 29;8(4):e61743. doi: 10.1371/journal.pone.0061743 (PMC3639264; doi:10.1371/journal.pone.0061743)
Supplement: Supporting Information 1 — Table S1 Transcriptomic data of the proteins directly linked to the selected tobacco constituents (TCs). Table S2 List of tobacco constituents (TCs) found in the major CPI-PPI network (Fig. 1). The solubility of each compound was accessed using the program ALOGPS 2.1. Those compounds with solubility less than 20 g/l were considered lipophilic. Table S3 GO processes present in the main tobacco constituents (TCs)-associated CPI-PPI network (Fig. 1). Table S4 GO processes present in the cluster 1 (Fig. 3A). Table S5 GO processes present in the cluster 2 (Fig. 4A). Table S6 GO processes present in the cluster 3 (Fig. 5A). Table S7 GO processes present in the cluster 4 (Fig. 3B). Table S8 GO processes present in the cluster 5 (Fig. 6A). Table S9 GO processes present in the cluster 6 (Fig. 5B). Table S10 GO processes present in the cluster 7 (Fig. 6B). Table S11 GO processes present in the cluster 8 (Fig. 6C). Table S12 GO processes present in the cluster 9 (Fig. 6D). Table S13 GO processes present in the cluster 10 (S-Fig. 2A). Table S14 GO processes present in the cluster 11 (Fig. 3C). Table S15 GO processes present in the cluster 12 (S-Fig. 2B). Table S16 GO processes present in the cluster 13 (S-Fig. 2C). Table S17 GO processes present in the cluster 14 (S-Fig. 2D). Table S18 GO processes present in the cluster 15 (S-Fig. 2E). Table S19 GO processes present in the cluster 16 (Fig. 3D). Table S20 GO processes present in the cluster 17 (Fig. 5C). Table S21 GO processes present in the cluster 18 (Fig. 4B). Table S22 GO processes present in the cluster 19 (S-Fig. 2F). Table S23 GO processes present in the cluster 20 (Fig. 3E). Table S24 GO processes present in the cluster 21 (Fig. 5D). Table S25 GO processes present in the cluster 22 (S-Fig. 2G). (XLSX) [file pone.0061743.s001.xlsx]

## Sheet: Table S1
Table S1. Transcriptomic data of the proteins directly linked to the selected tobacco constituents (TCs).
+:Overexpressed; '-: Underexpressed. Data gathered from the Gene Expression Atlas (http://www.ebi.ac.uk/gxa/).
Fetus only	Embryo only	Fetus/Embryo
MMP9+	MMP9+	MMP9
MPO+	MPO-	MPO
EPHX1+	EPHX1-	EPHX1
GSTM1+	GSTM1-	GSTM1
HPRT1-	HPRT1+	HPRT1
CHRDL1-	CHRDL1-	CHRDL1
HOXD13-	HOXD13+	HOXD13
	DDX21+
CYP2E1+	CYP2E1-	CYP2E1
	ARHGEF16-
AMN+
LAP3-
CYP2A6+	CYP2A6-	CYP2A6
SULT4A1+
CYP4B1-	CYP4B1-	CYP4B1
CYP1A2-	CYP1A2-	CYP1A2
	CYP3A5-
	NAT1-
	NAT2-
	BRD2+
	CASD1-
	ELAVL3+
PTGS2-	PTGS2+	PTGS2
PTGS1-	PTGS1+	PTGS1
PHIP-
CYP1B1-	CYP1B1-	CYP1B1
AGAP2+
TP53+	TP53-	TP53
IL8-	IL8+	IL8
	MUC5B-
HMOX1-	HMOX1+	HMOX1
	CCT4+
GSR+
HPGDS+	HPGDS-	HPGDS
TRPA1-	TRPA1+	TRPA1
NFE2L2-
B2M+	B2M-	B2M
GAPDH+	GAPDH+	GAPDH
NQO1+	NQO1-	NQO1
DCN+	DCN+	DCN
HCN (MALAT1)+
NAA50+	NAA50+	NAA50
C5AR1-	C5AR1-	C5AR1
ITGAM-	ITGAM-	ITGAM
ITGB2-	ITGB2-	ITGB2
PML+	PML-	PML
CCND1+	CCND1+	CCND1
GADD45A+	GADD45A+	GADD45A
ALAD+	ALAD-	ALAD
	KEAP1+
GSTO1+	GSTO1+	GSTO1
AS3MT+
SLC45A2+	SLC45A2-	SLC45A2
AHR-
PDCD6-	PDCD6+	PDCD6
	PARP1+
	SLC25A4+
	MYC+
	IL2-
IFNG-	IFNG-	IFNG
HLA-DPB1 (HLADP)-	HLA-DPB1 (HLADP)-	HLA-DPB1 (HLADP)
	ENTPD7+
ENTPD1-	ENTPD1-	ENTPD1
	SNRNP40+
TM2D1-	TM2D1+	TM2D1
DECR1+	DECR1-	DECR1
	AKR1B1+
MTF1-	MTF1-	MTF1
TXN+	TXN+	T¨XN
HSPA4+	HSPA4+	HSPA4
CACNA2D1+
HLA-A-	HLA-A-	HLA-A
	CD8A-
EGFR+	EGFR+	EGFR
EGF+	EGF-	EGF
TGFA-	TGFA-	TGFA
MYB+	MYB-	MYB
COMT+
LCN2-	LCN2-	LCN2
NGF+	NGF+	NGF
AKR1C3-	AKR1C3-	AKR1C3
TNF-	TNF-	TNF
	POLB+
	INS-
INSR-	INSR-	INSR
HMOX2-	HMOX2+	HMOX2
	TIMP2+
MMP2+	MMP2+	MMP2
ELANE+	ELANE-	ELANE
	IL10-
ALDH2-	ALDH2-	ALDH2
GSTP1+	GSTP1+	GSTP1
	CSF2-
PHGDH+	PHGDH+	PHGDH
HEXIM1+	HEXIM1-	HEXIM1
HTR1A+	HTR1A-	HTR1A
IRF1-	IRF1-	IRF1
ABHD6-	ABHD6+	ABHD6
F2+
MBD2+	MBD2-	MBD2
SYNM-
	BBOX1-
DDAH1+	DDAH1+	DDAH1
MMD-	MMD+	MMD
	MT2A+
DMA-	DMA-	DMA
CBS-	CBS+	CBS
	BACE1+
GAST+	GAST-	GAST
ACP5-	ACP5-	ACP5
USP2+	USP2-	USP2
USP5+	USP5+	USP5
USP21-
	ATXN3L-
	UBA52-
SH3KBP1-
AOC3-	AOC3-	AOC3
	MAOB-
CHRNA4+	CHRNA4-	CHRNA4
	PPAN+
	RPE+
PGD-
HBB-	HBB-	HBB
HBA2-	HBA2-	HBA2
SYK-	SYK-	SYK
	IL1B+
POR-
SOD2+	SOD2+	SOD2
DSTN+	DSTN+	DSTN
CA1+	CA1-	CA1
	RYR1-
CA2+
CAT+	CAT-	CAT
	MPST+
HBD-	HBD-	HBD
IDO1-	IDO1-	IDO1
	DHDDS+
MVK+	MVK-	MVK
	IPP+
FDPS+	FDPS+	FDPS
FDFT1+	FDFT1+	FDFT1
IDI1+
	APEX1+
FECH-	FECH+	FECH
KCNK2+	KCNK2+	KCNK2
CALM2+
CALM1+	CALM1-	CALM1
	ALDH7A1+
AIMP1-	AIMP1+	AIMP1
ROBO1+	ROBO1+	ROBO1
JMJD6+	JMJD6-	JMJD6
BCHE+	BCHE-	BCHE
DDX58-	DDX58-	DDX58
SPTB+	SPTB-	SPTB
PCDHGA3+
SET+	SET+	SET
A2M+	A2M-	A2M
MAOA-	MAOA-	MAOA
PNMT+
ALDH3A2+	ALDH3A2-	ALDH3A2
PRB4-	PRB4-	PRB4
	SERPINA5-
ZHX2-	ZHX2-	ZHX2
HAAO+	HAAO-	HAAO
	PTS+
MINA-	MINA+	MINA
NDRG1-
AOX1+
	ALDH1A1-
ALDH4A1+	ALDH4A1-	ALDH4A1
	PTPN6-
NNMT+
CYB5A-
SCNN1B-	SCNN1B-	SCNN1B
NEDD4-	NEDD4-	NEDD4
NEDD4L+	NEDD4L+	NEDD4L
HAO1+	HAO1-	HAO1
PPY+	PPY-	PPY
	MB-
UROD+	UROD+	UROD
HMBS+	HMBS+	HMBS
CXCR1+	CXCR1-	CXCR1
	APBB1+
TACR3+	TACR3-	TACR3
MCHR1+	MCHR1-	MCHR1
	ALOX5AP-
MAP2K1-	MAP2K1+	MAP2K1
VWF-	VWF-	VWF
F8-	F8-	F8
TPO-	TPO-	TPO
TYR+	TYR-	TYR
PPOX+	PPOX-	PPOX
LPO+	LPO-	LPO
ELN+
GPX3-	GPX3-	GPX3
	GPX4+
DIO1+	DIO1-	DIO1
SCLY+	SCLY+	SCLY
SEPHS1+	SEPHS1+	SEPHS1
SEPHS2-	SEPHS2+	SEPHS2
TXNRD1+	TXNRD1+	TXNRD1
TXNRD2+	TXNRD2-	TXNRD2
SEPW1+	SEPW1-	SEPW1
CCL2-	CCL2+	CCL2
CLU-	CLU+	CLU
ATR-	ATR+	ATR
	XRCC1+
	FXYD1-
GRIN2A+	GRIN2A-	GRIN2A
	GDNF-
KIF11-	KIF11+	KIF11
	FMO1-
	FMO3-
	FMO4-
LAT2+	LAT2-	LAT2
FOS-	FOS-	FOS
	SLC10A2-
CYP3A4+	CYP3A4-	CYP3A4
TRH-	TRH-	TRH
POMC+	POMC-	POMC
FANCL-	FANCL+	FANCL
MPZL2-	MPZL2-	MPZL2
CLEC3B-	CLEC3B-	CLEC3B
MYH9+
STAT1-	STAT1-	STAT1
SULT1A1-	SULT1A1-	SULT1A1
AIRE+
HMGN4-	HMGN4+	HMGN4
	PTGDS-
	UGT2B17-
UGT2B4+
	UGT2B15-
	UGT1A8-

## Sheet: Table S2
Table S2. List of tobacco constituents (TCs) found in the major CPI-PPI network (Fig. 1). The solubility of each compound was accessed using the program ALOGPS 2.1. Those compounds with solubility less than 20g/l were considered lipophilic.
Compound	Classification	Solubility in Water	Chemical Classification
1,3-Butadiene	Organic	No	Unsatured Hidrocarbon
1-Naphthylamine	Organic	No	Aromatic Amine
2-Naphthylamine	Organic	No	Aromatic Amine
2-Nitropropane	Organic	No	Nitroalkane-Hidrocarbon
1-Methylpyrrolidine	Organic	Yes	Heterocyclic Aromatic Compound
3-Aminobiphenyl	Organic	No	Aromatic Amine
4-Aminobiphenyl	Organic	No	Aromatic Amine
5-Methylchrysene	Organic	No	Polyciclic Aromatic Hidrocarbon
7H-Dibenzo(c,g)carbazole	Organic	No	Polycyclic Aromatic Hydrocarbons
Acrolein	Organic	No	Aldehyde
Acrylonitrile	Organic	Yes	Nitrile
Arsenic	Inorganic	Yes	N/A
Benz(a)anthracene	Organic	No	Polycyclic Aromatic Hydrocarbon
Benzo(b)fluoranthene	Organic	No	Polycyclic Aromatic Hydrocarbon
Berylium	Inorganic	Yes	N/A
Dicyclohexyl	Organic	No	Cycloalkane
Butyraldehyde	Organic	Yes	Aldehyde
Cadmium	Inorganic	Yes	N/A
Catechol	Organic	Yes	Benzene Derivative
Chromium	Inorganic	Yes	N/A
Chrysene	Organic	No	Polycyclic Aromatic Hydrocarbon
Crotonaldehyde	Organic	No	Aldehyde
Cyclohexane	Organic	No	Cycloalkane
Cyclopentane	Organic	No	Alicyclic Hydrocarbon
Dimethylamine	Organic	Yes	Amine
Ethylamine	Organic	Yes	Amine
Ethylbenzene	Organic	No	Aromatic Hidrocarbon
Furfural	Organic	Yes	Aromatic Hidrocarbon
Hydrazine	Inorganic	Yes	Amine
Hydrogen Cyanide	Organic	No	Nitrile
Isoprene	Organic	No	Unsatured Hidrocarbon
Lead	Inorganic	Yes	N/A
Mercury	Inorganic	Yes	N/A
Methyl Acrylate	Organic	Yes	Ester
Methylamine	Organic	Yes	Amine
Polonium-210	Inorganic	Yes	N/A
Nickel	Inorganic	Yes	N/A
Nicotine	Organic	Yes	Heterocyclic Pyridine
N-nitrosoanabasine	Organic	Yes	Heterocyclic Pyridine
Propionaldehyde	Organic	Yes	Aldehyde
Pyridine	Organic	Yes	Pyridine
Pyrrole	Organic	Yes	Heterocyclic Aromatic Compound
Quinoline	Organic	No	Heterocyclic Aromatic Compound
Resorcinol	Organic	Yes	Benzene Derivative
Selenium	Inorganic	Yes	N/A
Styrene	Organic	No	Benzene Derivative
Toluene	Organic	No	Benzene Derivative
Trimethylamine	Organic	Yes	Amine
Urethane	Organic	Yes	Ester
Vinyl Acetate	Organic	Yes	Ester
Xylene	Organic	No	Aromatic Hidrocarbon

## Sheet: Table S3
Table S3. GO processes present in the main tobacco constituents (TCs)-associated CPI-PPI network (Fig. 1).
GO-ID	GO	p-value	Corr p-value	k*	n#	Proteins
55114	Oxidation Reduction	6.4´10-31	2´10-28	117	646	CYP3A4;CYP3A5;CYP3A7;GMPR2;PTGS2;PTGS1;PGD;CYP2D6;CLK1;BBOX1;HIBADH;FDFT1;CPOX;NQO1;HADH;CYP1A1;F8;CYP26A1;CYP1A2;CYP2E1;POR;DHDH;PYCR1;CYP4X1;LDLCQ3;PYCR2;F5;ALOX15B;PRODH;XDH;CYP1B1;CYP2B6;GCLM;DHODH;ALDH4A1;CYP19A1;LPO;CYP2C9;CYP2C8;MAOA;MAOB;CYP4B1;ALDH2;DIO1;CYP2J2;CYP2C19;CYP2C18;CYP2S1;CYP2G1P;PPOX;SC4MOL;CYP3A43;AKR1C3;GSR;GPX1;HMOX2;TYR;GPX4;HMOX1;GPX3;P4HA3;SRD5A3;ALOX12B;TPO;SRD5A1;CAT…
8284	Positive Regulation of Cell Proliferation	3.5´10-23	5.6´10-21	85	459	HRAS;PTGS2;IL6ST;TACR1;NAP1L1;CXCR2;PNP;TGFB1;CTNNB1;CUL3;HTR1A;GAB2;HMOX1;WDR77;IFNG;IL1B;TGFA;TPO;CHRNA7;PRKACA;SHC1;INSR;MYC;SYK;EGFR;CDK1;IRS2;LYN;RELA;ELANE;ESR1;GIF;CDK6;CDK4;IRS1;CDK2;MAPK1;CCND1;HIF1A;CCND2;JUN;F3;HIPK2;MDM2;MDM4;NGFR;NGF;ALOX12;CSF2;PRKCZ;CCL2;TNF;GNAI2;ERBB4;CXCL5;MVD;ERBB2;CLU;HBM;BMPR2;TAC1;KIT;TIMP1;ARNT;PHIP;KRAS;INS;NPM1;EGF;BMP4;KLF5;BMP2;IL2RA;NOX1;TKT;HGF;STAT1;…
6629	Lipid Metabolic Process	9.3´10-18	7´10-16	110	832	CYP3A4;CYP3A5;PTGS2;IL6ST;PTGS1;CYP2D6;FDFT1;APOA1;SULT1A1;INSIG1;GAB1;PIK3CA;HADH;SYK;ACAA2;CELA3A;CYP1A1;CYP26A1;CYP1A2;CYP2E1;LDLCQ3;ALOX15B;PLA2G2A;MVK;PLA2G2E;PLA2G2D;ACAA1;HACL1;CYP1B1;MVD;CYP2B6;CLU;HMGCS1;ACAT2;ACAT1;PDSS2;HADHB;SULT4A1;CYP19A1;CUBN;CYP2C9;FDPS;PTPN11;GGT5;PLCG1;HMGCS2;PLCG2;IDI2;IDI1;PLA2G4B;PLA2G4E;CYP2J2;PTGES2;CYP2C19;PNMT;PMVK;AMN;SC4MOL;AKR1C3;GPX1;PLCB3;PTGES;GPX4;…
10646	Regulation of Cell Communication	3.2´10-17	2.1´10-15	135	1150	HRAS;PTGS2;IL6ST;BTRC;FOXO1;ITPKB;GDNF;TGFB1;IQGAP1;CTNNB1;CUL3;MAP3K5;APP;GOT1;MAP3K4;MC1R;ROBO1;GAB1;IFNG;CHRNA4;IL1B;CHRNA7;PRKACA;INSR;CHRNA3;SYK;EGFR;IRS2;F10;BCR;C5AR1;BRAF;SOCS3;RELA;SOCS1;GRIN2A;CYP26A1;IRS1;NCAM1;GRB10;HIF1A;F3;GRB14;NGF;CCL2;ERBB4;GNAI2;GRB2;ERBB3;ERBB2;BMPR2;NFKBIA;TRH;TIMP2;ARNT;KRAS;INS;BCHE;EGF;BING2;BMP4;BMP2;MAP2K1;MAOB;ATR;HGF;VAV1;PDE6G;ATM;PTPN11;CBLB;NEDD4;ITG…
8202	Steroid Metabolic Process	5´10-16	2.7´10-14	46	208	CYP3A4;CYP3A5;CYP1B1;CYP2C19;MVD;CYP2B6;CYP2D6;HMGCS1;COMT;PMVK;ACAT2;ACAT1;SC4MOL;FDFT1;SULT4A1;UGT1A8;APOA1;SULT1A1;INSIG1;SRD5A1;CAT;AKR1C1;CYP19A1;CELA3A;ACAA2;CUBN;CYP1A1;CYP2C9;ESR1;FDPS;CYP2E1;CYP1A2;DBI;LDLCQ3;UGT2B17;G6PD;YWHAH;HMGCS2;SQLE;UGT2B11;CYP2A6;UGT2B4;MVK;IDI2;UGT2B15;IDI1
6954	Inflammatory Response	5.5´10-16	3´10-14	58	315	A2M;TACR1;CO2;CXCR1;NFKB1;CXCR2;IL10;TGFB1;FOS;MMP20;HMOX1;IL1RAP;IL1B;RELA;F8;GIF;LAP3;ALOX15;HIF1A;F3;CCR2;F2;PLA2G2E;PLA2G2D;AOC3;NGF;CXCL1;ITGAL;YWHAZ;CCL2;TNF;CXCL3;CCR1;CLU;CXCL2;TAC1;ITGB2;CXCL6;CCL5;INS;IL10RB;NFATC3;BMP2;CEBPB;IL2RA;AIMP1;IL8;KLK3;NOX1;IDO1;HGF;STAT3;CYBB;AOX1;LTA4H;ALOX5;PLA2G4B;F2R
7568	Aging	1.8´10-14	7.8´10-13	36	145	HRAS;TACR3;GRB2;PTGS1;PML;CHEK1;CHEK2;DCN;CLK1;CCL5;TGFB1;GSS;FOS;KRAS;CASP7;GPX4;NPM1;SRR;IL1B;PRKACA;INPP5D;FANCB;CDK1;MAP2K1;SOCS3;RELA;SI;TP53;ATR;SOD1;PRKCD;ATM;SOD2;CDKN1A;F3;JUN
6916	Anti-Apoptosis	1.1´10-14	4.9´10-13	43	199	PRKCZ;CSF2;YWHAZ;TNF;CCL2;CLU;NFKBIA;FOXO1;NFKB1;TCF7L2;GDNF;IL10;GSS;GPX1;HMOX1;NPM1;IL1B;PIK3CA;GLO1;HSPA5;CDK1;IL2RB;CEBPB;BRAF;SOCS3;RELA;ESR1;POLB;BIRC5;HGF;SOD1;SOD2;PSEN1;HDAC1;F3;MPO;NGFR;IKBKB;GSTP1;FAIM2;NGF;IL2;ALOX12
30335	Positive Regulation of Cell Migration	7.3´10-11	1.6´10-9	29	128	CCL2;PTGS2;ERBB4;IL6ST;TACR1;BCAR1;MMP9;BMPR2;TAC1;KIT;TGFB1;ARNT;INS;INSR;BMP4;EGFR;ICAM1;IRS2;C5AR1;F10;MAP2K1;HGF;IRS1;MAPK1;HIF1A;F3;JAK2;F2R;ALOX12
48856	Anatomical Structure Development	4.7´10-11	1.1´10-9	222	2654	HRAS;GDA;PTGS2;XRCC6;PGD;HOXD13;GRIN3A;CLK1;CTNNB1; HSPG2;
						CUL3;HYRC;APP;MC1R;GAB2;IFNG;WDR77;CHRNA3;SYK;BCR;FYN;CYP1A1;BRAF;GATM;GRIN2A;CYP26A1;CYP1A2;MYH9;MAPK1;ALOX15;LDLCQ3;KRT18;MTF1;ALOX15B;JUN;AHSP;F2;MAPK3;PLA2G2A;ENPEP;ERBB4;ERBB3;ERBB2;ELN;ACP5;KRAS;HEXIM1;KLF5;BMP4;BMP2;MAP2K1;CREBBP;ATR;HGF;HOMER1;ATM;PTPN11;NTRK1;PCNA;CHRNB2;COMT2;PLAUTSG101;RB;ANPEP;GPX1;ALOX12B;FANCG;FANCA;MYC;FANCB;FANCC;LYN;UFD1L;TP53;GIF;MBD3;SLIT2;;LRRC51;CCND1;CHRDL1;…
43687	Post-Translational Protein Modification	1.6´10-11	4.1´10-10	128	1265	F13A1;AURKA;CLK1;TGFB1;CUL3;HYRC;MAP3K5;APP;MAP3K4;GAB1;IFNG;MAP3K8;PIK3CA;IL1B;CHRNA7;PRKACA;INSR;SYK;EGFR;RET;BCR;C5AR1;BRAF;MAPK1;EP300;F2;MAPK3;CCL2;ERBB4;GNAI2;ERBB3;ERBB2;BMPR2;CHEK1;TRRAP;CHEK2;SRC;FBXW7;EGF;BING2;BMP4;PTPN6;BMP2;MAP2K1;CREBBP;TKT;ATR;HGF;KAT5;PDE6G;ATM;BRCA1;PTPN11;GLYCZK;CDKN1A;HDAC2;HDAC1;NEDD4;NTRK1;MTR;PTPN1;IKBKB;PARP1;MYLK;TSG101;PMVK;GPX1;PRMT5;TGFA;SHC1;CHUK;CDK1;…
46627	Negative Regulation of Insulin Receptor Signaling Pathway	1.4´10-10	3´10-9	11	17	PRKCZ;GRB10;SOCS3;RELA;SOCS1;IL1B;PRKACA;PTPN1;IRS1;PRKCD;GRB14
*: number of nodes related to a given GO in the network;
#: total number of nodes in the GO annotation.

## Sheet: Table S4
Table S4. GO processes present in the cluster 1 (Fig. 3A).
GO-ID	GO	p-value	Corr p-value	k*	n#	Proteins
55114	Oxidation Reduction	2,1´10-35	1,8´10-32	39	647	CYP3A4;XDH;CYP2U1;CYP3A5;CYP2J2;
						CYP3A7;CYP1B1;PTGS2;CYP2C19;CYP2B6;
						CYP2C18;PTGS1;ALDH1A1;CYP3A43;AKR1C3;
						CYP2A13;GPX1;CYP4A22;GPX4;CYP26B1;
						GPX3;NQO1;AKR1C1;CYP1A1;CYP2C9;
						CYP2C8;CYP26A1;CYB5A;IDO1;CYP1A2;
						DHDH;CYP4B1;CYP4A11;CYP26C1;ALOX15B;
						CYP2A6;CYP4F3;ALOX5;CYP4F2
33559	Unsatured Fatty Acid Metabolic Process	1,1´10-10	3,4´10-9	8	53	AKR1C3;CYP2J2;PTGS2;ALOX15B;PTGS1;
						CYP4F3;ALOX5;CYP4F2
*: number of nodes related to a given GO in the network;
#: total number of nodes in the GO annotation.

## Sheet: Table S5
Table S5. GO processes present in the cluster 2 (Fig. 4A).
GO-ID	GO	p-value	Corr p-value	k*	n#	Proteins
10646	Regulation of Cell Communication	1,3´10-20	2,2´10-18	35	1154	CD8A;ERBB4;ERBB3;GRB2;ERBB2;GDNF;
						APP;INS;SOS1;GAB1;TGFA;SH2B2;SHC1;
						INPP5D;EGF;AGAP2;INSR;SYK;EGFR;IRS2;
						BCR;LYN;GRIN2A;VAV1;IRS1;PRKCD;
						PTPN11;CBLB;GRB10;NEDD4;LCK;HGS;
						PTPN1;IL2;NGF
*: number of nodes related to a given GO in the network;
#: total number of nodes in the GO annotation.

## Sheet: Table S6
Table S6. GO processes present in the cluster 3 (Fig. 5A).
GO-ID	GO	p-value	Corr p-value	k*	n#	Proteins
8380	RNA-splicing	3,2´10-21	1,5´10-19	12	206	SF3B1;DDX23;CD2BP2;PRPF8;EFTUD2;
						SNRNP200;USP39;SNRPB2;SRRM1;
						SNRNP40;PRPF4;PRPF6
6139	Nucleobase, Nucleoside, Nucleotide and Nucleic acid Metabolic Process	1,4´10-11	1,2´10-10	12	1785	SF3B1;DDX23;CD2BP2;PRPF8;EFTUD2;
						SNRNP200;USP39;SNRPB2;SRRM1;
						SNRNP40;PRPF4;PRPF6
*: number of nodes related to a given GO in the network;
#: total number of nodes in the GO annotation.

## Sheet: Table S7
Table S7. GO processes present in the cluster 4 (Fig. 3B).
GO-ID	GO	p-value	Corr p-value	k*	n#	Proteins
55114	Oxidation Reduction	4´10-18	3,4´10-15	30	646	CYP3A4;CYP3A5;CYP2J2;CYP3A7;
						CYP1B1;CYP2C19;CYP2C18;CYP2D6;
						GCLM;ALDH3A1;CYP3A43;FMO4;
						GSR;GPX1;FMO1;GPX4;HMOX1;FMO3;
						GPX3;CYP26B1;NQO1;MAOB;CYP26A1;
						CYP26C1;ALOX15B;TXN;TXNRD2;
						TXNRD1;ALOX5;DIO1
*: number of nodes related to a given GO in the network;
#: total number of nodes in the GO annotation.

## Sheet: Table S8
Table S8. GO processes present in the cluster 5 (Fig. 6A).
GO-ID	GO	p-value	Corr p-value	k*	n#	Proteins
6974	Response to DNA-damage Stimulus	2,2´10-17	1,1´10-14	21	395	C17ORF70;PML;TP53;CDH1;BRCA1;
						FANCL;FANCM;CDKN1A;CCND1;
						FANCD2;FANCI;HMOX1;PCNA;
						FANCE;FANCF;FANCG;FANCA;
						FANCB;C19ORF40;BARD1;FANCC
7049	Cell Cycle	2,2´10-12	3,4´10-10	22	794	EGFR;KAT2B;USP2;TSG101;PML;
						TP53;CDH1;UBE2I;BRCA1;CDK2;
						CTNNB1;CDKN1A;CCND1;CDKN1B;
						FANCI;FANCD2;MDM2;MDM4;
						FANCA;FANCB;BARD1;BING2
*: number of nodes related to a given GO in the network;
#: total number of nodes in the GO annotation.

## Sheet: Table S9
Table S9. GO processes present in the cluster 6 (Fig. 5B).
GO-ID	GO	p-value	Corr p-value	k*	n#	Proteins
55086	Nucleobase, Nucleoside and Nucleotide Metabolic Process	2´10-13	6,2´10-11	11	305	XDH;ADSS;ITPA;ADSSL1;GMPR2;
						NT5M;ATIC;ENTPD8;HPRT1;GMPS;
						PNP
*: number of nodes related to a given GO in the network;
#: total number of nodes in the GO annotation.

## Sheet: Table S10
Table S10. GO processes present in the cluster 7 (Fig. 6B).
GO-ID	GO	p-value	Corr p-value	k*	n#	Proteins
6325	Chromatin Organization	1,1´10-8	3,2´10-6	7	413	HDAC2;RBBP4;HDAC1;PRMT5;MTA2;MBD3;CHD3
*: number of nodes related to a given GO in the network;
#: total number of nodes in the GO annotation.

[truncated: 15 more sheets: Table S11, Table S12, Table S13, Table S14, Table S15, Table S16, Table S17, Table S18, Table S19, Table S20, Table S21, Table S22, Table S23, Table S24, Table S25]
